# Supplementary material for: Micro-RNAs in regenerating lungs: an integrative systems biology analysis of murine influenza pneumonia
Source: BMC Genomics. 2014 Jul 11;15(1):587. doi: 10.1186/1471-2164-15-587 (PMC4108790; doi:10.1186/1471-2164-15-587)
Supplement: Supplementary file 3 — Additional file 3: Table S1: Significantly DE mRNAs targeted by the top 20 shortlisted miRNAs (with directional changes). (XLSX 28 KB) [file 12864_2013_6268_MOESM3_ESM.xlsx]

## Sheet: SuppTable_for_Table3
top 20 miRNA	Sig. mRNA target	direction
mmu-miR-290-5p	Rtn1	mirUp_geneDown
mmu-miR-290-5p	Ahr	mirUp_geneDown
mmu-miR-290-5p	Cyp1a1	mirUp_geneDown
mmu-miR-290-5p	Enpep	mirUp_geneDown
mmu-miR-290-5p	Ptk2	mirUp_geneDown
mmu-miR-290-5p	Plcb1	mirUp_geneDown
mmu-miR-290-5p	St8sia4	mirUp_geneDown
mmu-miR-290-5p	Sox4	mirUp_geneDown
mmu-miR-290-5p	Tcf21	mirUp_geneDown
mmu-miR-290-5p	Esm1	mirUp_geneDown
mmu-miR-290-5p	Arg2	mirUp_geneUp
mmu-miR-290-5p	Atf3	mirUp_geneUp
mmu-miR-290-5p	Muc4	mirUp_geneUp
mmu-miR-290-5p	Fkbp5	mirUp_geneUp
mmu-miR-290-5p	Uhrf1	mirUp_geneUp
mmu-miR-290-5p	Rasd1	mirUp_geneUp
mmu-miR-290-5p	Ccl2	mirUp_geneUp
mmu-miR-290-5p	Ucp3	mirUp_geneUp
mmu-miR-290-5p	Zfp36	mirUp_geneUp
mmu-miR-290-5p	Ikzf4	mirUp_geneUp
mmu-miR-290-5p	Pdk4	mirUp_geneUp
mmu-miR-1940	Enpep	mirUp_geneDown
mmu-miR-1940	Hspa4	mirUp_geneDown
mmu-miR-1940	Nphs2	mirUp_geneDown
mmu-miR-1940	Tbx6	mirUp_geneDown
mmu-miR-1940	Scn3b	mirUp_geneDown
mmu-miR-1940	Fkbp5	mirUp_geneUp
mmu-miR-1940	Lgals9	mirUp_geneUp
mmu-miR-1940	Nfe2	mirUp_geneUp
mmu-miR-1940	Stat2	mirUp_geneUp
mmu-miR-1940	Ikzf4	mirUp_geneUp
mmu-miR-1940	Parp14	mirUp_geneUp
mmu-miR-1940	Ogfr	mirUp_geneUp
mmu-miR-505-3p	Rtn1	mirDown_geneDown
mmu-miR-505-3p	Ptk2	mirDown_geneDown
mmu-miR-505-3p	St8sia4	mirDown_geneDown
mmu-miR-505-3p	Wif1	mirDown_geneDown
mmu-miR-505-3p	Fat4	mirDown_geneDown
mmu-miR-505-3p	Myh10	mirDown_geneDown
mmu-miR-505-3p	Cacnb4	mirDown_geneUp
mmu-miR-505-3p	Tubb1	mirDown_geneUp
mmu-miR-505-3p	Parp14	mirDown_geneUp
mmu-miR-21-5p	Bmpr2	mirUp_geneDown
mmu-miR-21-5p	Cav1	mirUp_geneDown
mmu-miR-21-5p	Cav2	mirUp_geneDown
mmu-miR-21-5p	Flt1	mirUp_geneDown
mmu-miR-21-5p	Per2	mirUp_geneDown
mmu-miR-21-5p	Pgr	mirUp_geneDown
mmu-miR-21-5p	Ppara	mirUp_geneDown
mmu-miR-21-5p	Thrb	mirUp_geneDown
mmu-miR-21-5p	Tmeff1	mirUp_geneDown
mmu-miR-21-5p	Synm	mirUp_geneDown
mmu-miR-21-5p	Erc2	mirUp_geneDown
mmu-miR-21-5p	Lhfpl3	mirUp_geneDown
mmu-miR-21-5p	Reck	mirUp_geneDown
mmu-miR-21-5p	Arhgef12	mirUp_geneDown
mmu-miR-21-5p	Rnf167	mirUp_geneDown
mmu-miR-21-5p	Dio3	mirUp_geneUp
mmu-miR-21-5p	Bcl11a	mirUp_geneUp
mmu-miR-21-5p	Fut4	mirUp_geneUp
mmu-miR-21-5p	Hmgn2	mirUp_geneUp
mmu-miR-21-5p	Cxcl10	mirUp_geneUp
mmu-miR-21-5p	Igf1	mirUp_geneUp
mmu-miR-21-5p	Mybl1	mirUp_geneUp
mmu-miR-21-5p	Pcna	mirUp_geneUp
mmu-miR-21-5p	Ccl1	mirUp_geneUp
mmu-miR-21-5p	Tgfbi	mirUp_geneUp
mmu-miR-21-5p	Wisp1	mirUp_geneUp
mmu-miR-21-5p	Plac8	mirUp_geneUp
mmu-miR-21-5p	Rspo2	mirUp_geneUp
mmu-miR-21-5p	Mcph1	mirUp_geneUp
mmu-miR-21-5p	H2afz	mirUp_geneUp
mmu-miR-21-5p	Psrc1	mirUp_geneUp
mmu-miR-21-5p	Dkk2	mirUp_geneUp
mmu-miR-21-5p	Gmnn	mirUp_geneUp
mmu-miR-21-5p	Rad18	mirUp_geneUp
mmu-miR-21-5p	Bcl11b	mirUp_geneUp
mmu-miR-21-5p	Ska1	mirUp_geneUp
mmu-miR-21-5p	Pycard	mirUp_geneUp
mmu-miR-21-5p	Anln	mirUp_geneUp
mmu-miR-21-5p	Rfc3	mirUp_geneUp
mmu-miR-21-5p	Gins1	mirUp_geneUp
mmu-miR-21-5p	Sgol1	mirUp_geneUp
mmu-miR-21-5p	Glipr1	mirUp_geneUp
mmu-miR-21-5p	Dtl	mirUp_geneUp
mmu-let-7b-5p	Adrb1	mirDown_geneDown
mmu-let-7b-5p	Adrb2	mirDown_geneDown
mmu-let-7b-5p	Adrb3	mirDown_geneDown
mmu-let-7b-5p	Cdh13	mirDown_geneDown
mmu-let-7b-5p	Dmd	mirDown_geneDown
mmu-let-7b-5p	Fzd4	mirDown_geneDown
mmu-let-7b-5p	Igf1r	mirDown_geneDown
mmu-let-7b-5p	Klf9	mirDown_geneDown
mmu-let-7b-5p	Lepr	mirDown_geneDown
mmu-let-7b-5p	Pon1	mirDown_geneDown
mmu-let-7b-5p	Dusp1	mirDown_geneDown
mmu-let-7b-5p	Ptpru	mirDown_geneDown
mmu-let-7b-5p	Rorc	mirDown_geneDown
mmu-let-7b-5p	Tgfbr3	mirDown_geneDown
mmu-let-7b-5p	Kank4	mirDown_geneDown
mmu-let-7b-5p	Stard13	mirDown_geneDown
mmu-let-7b-5p	Greb1	mirDown_geneDown
mmu-let-7b-5p	Vsnl1	mirDown_geneDown
mmu-let-7b-5p	Ndrg2	mirDown_geneDown
mmu-let-7b-5p	Angptl1	mirDown_geneDown
mmu-let-7b-5p	Slc25a27	mirDown_geneDown
mmu-let-7b-5p	Espl1	mirDown_geneUp
mmu-let-7b-5p	Adam8	mirDown_geneUp
mmu-let-7b-5p	Apex1	mirDown_geneUp
mmu-let-7b-5p	Bcat1	mirDown_geneUp
mmu-let-7b-5p	C3ar1	mirDown_geneUp
mmu-let-7b-5p	Casp3	mirDown_geneUp
mmu-let-7b-5p	Ccnf	mirDown_geneUp
mmu-let-7b-5p	Cd86	mirDown_geneUp
mmu-let-7b-5p	Cdc25a	mirDown_geneUp
mmu-let-7b-5p	Socs1	mirDown_geneUp
mmu-let-7b-5p	Col3a1	mirDown_geneUp
mmu-let-7b-5p	Col1a1	mirDown_geneUp
mmu-let-7b-5p	Col1a2	mirDown_geneUp
mmu-let-7b-5p	Ctsb	mirDown_geneUp
mmu-let-7b-5p	Ereg	mirDown_geneUp
mmu-let-7b-5p	Gas7	mirDown_geneUp
mmu-let-7b-5p	Has2	mirDown_geneUp
mmu-let-7b-5p	Il10	mirDown_geneUp
mmu-let-7b-5p	Il12b	mirDown_geneUp
mmu-let-7b-5p	Il6	mirDown_geneUp
mmu-let-7b-5p	Kif11	mirDown_geneUp
mmu-let-7b-5p	Mycn	mirDown_geneUp
mmu-let-7b-5p	Penk	mirDown_geneUp
mmu-let-7b-5p	Pou2f2	mirDown_geneUp
mmu-let-7b-5p	Ptafr	mirDown_geneUp
mmu-let-7b-5p	Rgs16	mirDown_geneUp
mmu-let-7b-5p	Rrm2	mirDown_geneUp
mmu-let-7b-5p	Msr1	mirDown_geneUp
mmu-let-7b-5p	Myocd	mirDown_geneUp
mmu-let-7b-5p	Tmc8	mirDown_geneUp
mmu-let-7b-5p	Thbs1	mirDown_geneUp
mmu-let-7b-5p	Tnfrsf9	mirDown_geneUp
mmu-let-7b-5p	Vash2	mirDown_geneUp
mmu-let-7b-5p	Adamts15	mirDown_geneUp
mmu-let-7b-5p	Brip1	mirDown_geneUp
mmu-let-7b-5p	Rspo2	mirDown_geneUp
mmu-let-7b-5p	Gdf6	mirDown_geneUp
mmu-let-7b-5p	Nod2	mirDown_geneUp
mmu-let-7b-5p	Eme1	mirDown_geneUp
mmu-let-7b-5p	Clspn	mirDown_geneUp
mmu-let-7b-5p	Dna2	mirDown_geneUp
mmu-let-7b-5p	E2f7	mirDown_geneUp
mmu-let-7b-5p	Ikbke	mirDown_geneUp
mmu-let-7b-5p	Cdca5	mirDown_geneUp
mmu-let-7b-5p	Lsm11	mirDown_geneUp
mmu-let-7c-5p	Adrb1	mirDown_geneDown
mmu-let-7c-5p	Adrb2	mirDown_geneDown
mmu-let-7c-5p	Adrb3	mirDown_geneDown
mmu-let-7c-5p	Cdh13	mirDown_geneDown
mmu-let-7c-5p	Dmd	mirDown_geneDown
mmu-let-7c-5p	Fzd4	mirDown_geneDown
mmu-let-7c-5p	Igf1r	mirDown_geneDown
mmu-let-7c-5p	Klf9	mirDown_geneDown
mmu-let-7c-5p	Lepr	mirDown_geneDown
mmu-let-7c-5p	Pon1	mirDown_geneDown
mmu-let-7c-5p	Dusp1	mirDown_geneDown
mmu-let-7c-5p	Ptpru	mirDown_geneDown
mmu-let-7c-5p	Rorc	mirDown_geneDown
mmu-let-7c-5p	Tgfbr3	mirDown_geneDown
mmu-let-7c-5p	Kank4	mirDown_geneDown
mmu-let-7c-5p	Stard13	mirDown_geneDown
mmu-let-7c-5p	Greb1	mirDown_geneDown
mmu-let-7c-5p	Vsnl1	mirDown_geneDown
mmu-let-7c-5p	Ndrg2	mirDown_geneDown
mmu-let-7c-5p	Angptl1	mirDown_geneDown
mmu-let-7c-5p	Slc25a27	mirDown_geneDown
mmu-let-7c-5p	Espl1	mirDown_geneUp
mmu-let-7c-5p	Adam8	mirDown_geneUp
mmu-let-7c-5p	Apex1	mirDown_geneUp
mmu-let-7c-5p	Bcat1	mirDown_geneUp
mmu-let-7c-5p	C3ar1	mirDown_geneUp
mmu-let-7c-5p	Casp3	mirDown_geneUp
mmu-let-7c-5p	Ccnf	mirDown_geneUp
mmu-let-7c-5p	Cd86	mirDown_geneUp
mmu-let-7c-5p	Cdc25a	mirDown_geneUp
mmu-let-7c-5p	Socs1	mirDown_geneUp
mmu-let-7c-5p	Col3a1	mirDown_geneUp
mmu-let-7c-5p	Col1a1	mirDown_geneUp
mmu-let-7c-5p	Col1a2	mirDown_geneUp
mmu-let-7c-5p	Ctsb	mirDown_geneUp
mmu-let-7c-5p	Ereg	mirDown_geneUp
mmu-let-7c-5p	Gas7	mirDown_geneUp
mmu-let-7c-5p	Has2	mirDown_geneUp
mmu-let-7c-5p	Il10	mirDown_geneUp
mmu-let-7c-5p	Il12b	mirDown_geneUp
mmu-let-7c-5p	Il6	mirDown_geneUp
mmu-let-7c-5p	Kif11	mirDown_geneUp
mmu-let-7c-5p	Mycn	mirDown_geneUp
mmu-let-7c-5p	Penk	mirDown_geneUp
mmu-let-7c-5p	Pou2f2	mirDown_geneUp
mmu-let-7c-5p	Ptafr	mirDown_geneUp
mmu-let-7c-5p	Rgs16	mirDown_geneUp
mmu-let-7c-5p	Rrm2	mirDown_geneUp
mmu-let-7c-5p	Msr1	mirDown_geneUp
mmu-let-7c-5p	Myocd	mirDown_geneUp
mmu-let-7c-5p	Tmc8	mirDown_geneUp
mmu-let-7c-5p	Thbs1	mirDown_geneUp
mmu-let-7c-5p	Tnfrsf9	mirDown_geneUp
mmu-let-7c-5p	Vash2	mirDown_geneUp
mmu-let-7c-5p	Adamts15	mirDown_geneUp
mmu-let-7c-5p	Brip1	mirDown_geneUp
mmu-let-7c-5p	Rspo2	mirDown_geneUp
mmu-let-7c-5p	Gdf6	mirDown_geneUp
mmu-let-7c-5p	Nod2	mirDown_geneUp
mmu-let-7c-5p	Eme1	mirDown_geneUp
mmu-let-7c-5p	Clspn	mirDown_geneUp
mmu-let-7c-5p	Dna2	mirDown_geneUp
mmu-let-7c-5p	E2f7	mirDown_geneUp
mmu-let-7c-5p	Ikbke	mirDown_geneUp
mmu-let-7c-5p	Cdca5	mirDown_geneUp
mmu-let-7c-5p	Lsm11	mirDown_geneUp
mmu-miR-10a-5p	Atp7b	mirDown_geneDown
mmu-miR-10a-5p	Fzd4	mirDown_geneDown
mmu-miR-10a-5p	Gata3	mirDown_geneDown
mmu-miR-10a-5p	Gnao1	mirDown_geneDown
mmu-miR-10a-5p	Magi1	mirDown_geneDown
mmu-miR-10a-5p	Hoxb3	mirDown_geneDown
mmu-miR-10a-5p	Irs1	mirDown_geneDown
mmu-miR-10a-5p	Kit	mirDown_geneDown
mmu-miR-10a-5p	Ppara	mirDown_geneDown
mmu-miR-10a-5p	Acer2	mirDown_geneDown
mmu-miR-10a-5p	Cbx7	mirDown_geneDown
mmu-miR-10a-5p	Smad9	mirDown_geneDown
mmu-miR-10a-5p	Ctdspl	mirDown_geneDown
mmu-miR-10a-5p	Angptl1	mirDown_geneDown
mmu-miR-10a-5p	Chrdl1	mirDown_geneDown
mmu-miR-10a-5p	Rcc1	mirDown_geneUp
mmu-miR-10a-5p	Dut	mirDown_geneUp
mmu-miR-10a-5p	Chrna7	mirDown_geneUp
mmu-miR-10a-5p	Brca2	mirDown_geneUp
mmu-miR-10a-5p	Chl1	mirDown_geneUp
mmu-miR-10a-5p	Dnajc5	mirDown_geneUp
mmu-miR-10a-5p	Dclk1	mirDown_geneUp
mmu-miR-10a-5p	E2f3	mirDown_geneUp
mmu-miR-10a-5p	Foxm1	mirDown_geneUp
mmu-miR-10a-5p	Gfi1	mirDown_geneUp
mmu-miR-10a-5p	Gjb2	mirDown_geneUp
mmu-miR-10a-5p	Cxcl10	mirDown_geneUp
mmu-miR-10a-5p	Itga7	mirDown_geneUp
mmu-miR-10a-5p	Kcnn4	mirDown_geneUp
mmu-miR-10a-5p	Lcp2	mirDown_geneUp
mmu-miR-10a-5p	Xcl1	mirDown_geneUp
mmu-miR-10a-5p	Mxd3	mirDown_geneUp
mmu-miR-10a-5p	Mmp8	mirDown_geneUp
mmu-miR-10a-5p	Mybl1	mirDown_geneUp
mmu-miR-10a-5p	Ntrk2	mirDown_geneUp
mmu-miR-10a-5p	Enpp1	mirDown_geneUp
mmu-miR-10a-5p	Msr1	mirDown_geneUp
mmu-miR-10a-5p	Spn	mirDown_geneUp
mmu-miR-10a-5p	Myocd	mirDown_geneUp
mmu-miR-10a-5p	Tnfrsf9	mirDown_geneUp
mmu-miR-10a-5p	Traip	mirDown_geneUp
mmu-miR-10a-5p	Tyrobp	mirDown_geneUp
mmu-miR-10a-5p	Wisp1	mirDown_geneUp
mmu-miR-10a-5p	Kif18a	mirDown_geneUp
mmu-miR-10a-5p	Zc3h12d	mirDown_geneUp
mmu-miR-10a-5p	Ror2	mirDown_geneUp
mmu-miR-10a-5p	Irf5	mirDown_geneUp
mmu-miR-10a-5p	Naglu	mirDown_geneUp
mmu-miR-10a-5p	Prex1	mirDown_geneUp
mmu-miR-10a-5p	Ddx11	mirDown_geneUp
mmu-miR-10a-5p	E2f7	mirDown_geneUp
mmu-miR-10a-5p	B4galt5	mirDown_geneUp
mmu-miR-10a-5p	Pdcd1lg2	mirDown_geneUp
mmu-miR-10a-5p	Ska1	mirDown_geneUp
mmu-miR-10a-5p	Cdca5	mirDown_geneUp
mmu-miR-10a-5p	Ncapd2	mirDown_geneUp
mmu-miR-10a-5p	Mcm10	mirDown_geneUp
mmu-miR-25-3p	Adrb1	mirDown_geneDown
mmu-miR-25-3p	Prdx6	mirDown_geneDown
mmu-miR-25-3p	Atp7b	mirDown_geneDown
mmu-miR-25-3p	Bmpr2	mirDown_geneDown
mmu-miR-25-3p	Cbfa2t3	mirDown_geneDown
mmu-miR-25-3p	Cdkn1c	mirDown_geneDown
mmu-miR-25-3p	Cry2	mirDown_geneDown
mmu-miR-25-3p	Lpin1	mirDown_geneDown
mmu-miR-25-3p	Klf2	mirDown_geneDown
mmu-miR-25-3p	Lifr	mirDown_geneDown
mmu-miR-25-3p	Smad6	mirDown_geneDown
mmu-miR-25-3p	Per2	mirDown_geneDown
mmu-miR-25-3p	Pgr	mirDown_geneDown
mmu-miR-25-3p	Rbbp6	mirDown_geneDown
mmu-miR-25-3p	Tcf21	mirDown_geneDown
mmu-miR-25-3p	Ppp1r9a	mirDown_geneDown
mmu-miR-25-3p	Lhfpl3	mirDown_geneDown
mmu-miR-25-3p	Kiss1	mirDown_geneDown
mmu-miR-25-3p	Apln	mirDown_geneDown
mmu-miR-25-3p	Rrm2b	mirDown_geneDown
mmu-miR-25-3p	Nox4	mirDown_geneDown
mmu-miR-25-3p	Camk2n1	mirDown_geneDown
mmu-miR-25-3p	Klf15	mirDown_geneDown
mmu-miR-25-3p	Adm	mirDown_geneUp
mmu-miR-25-3p	Aicda	mirDown_geneUp
mmu-miR-25-3p	Bak1	mirDown_geneUp
mmu-miR-25-3p	Bcat1	mirDown_geneUp
mmu-miR-25-3p	C3ar1	mirDown_geneUp
mmu-miR-25-3p	Col5a1	mirDown_geneUp
mmu-miR-25-3p	Col1a2	mirDown_geneUp
mmu-miR-25-3p	Cx3cr1	mirDown_geneUp
mmu-miR-25-3p	Cybb	mirDown_geneUp
mmu-miR-25-3p	E2f3	mirDown_geneUp
mmu-miR-25-3p	Ect2	mirDown_geneUp
mmu-miR-25-3p	Bcl11a	mirDown_geneUp
mmu-miR-25-3p	Ezh2	mirDown_geneUp
mmu-miR-25-3p	Fbn1	mirDown_geneUp
mmu-miR-25-3p	Fbn2	mirDown_geneUp
mmu-miR-25-3p	Fhl2	mirDown_geneUp
mmu-miR-25-3p	Has2	mirDown_geneUp
mmu-miR-25-3p	Il2rb	mirDown_geneUp
mmu-miR-25-3p	Ldha	mirDown_geneUp
mmu-miR-25-3p	Mif	mirDown_geneUp
mmu-miR-25-3p	Uhrf1	mirDown_geneUp
mmu-miR-25-3p	Ptger4	mirDown_geneUp
mmu-miR-25-3p	Rasd1	mirDown_geneUp
mmu-miR-25-3p	Serpinf1	mirDown_geneUp
mmu-miR-25-3p	Kntc1	mirDown_geneUp
mmu-miR-25-3p	Cdca7l	mirDown_geneUp
mmu-miR-25-3p	Twist1	mirDown_geneUp
mmu-miR-25-3p	Prc1	mirDown_geneUp
mmu-miR-25-3p	Brip1	mirDown_geneUp
mmu-miR-25-3p	Lair1	mirDown_geneUp
mmu-miR-25-3p	Dkk2	mirDown_geneUp
mmu-miR-25-3p	Bcl11b	mirDown_geneUp
mmu-miR-25-3p	Cacna1h	mirDown_geneUp
mmu-miR-25-3p	Pmepa1	mirDown_geneUp
mmu-miR-25-3p	Pycard	mirDown_geneUp
mmu-miR-25-3p	Gpx7	mirDown_geneUp
mmu-miR-26a-5p	Adrb2	mirDown_geneDown
mmu-miR-26a-5p	Ivns1abp	mirDown_geneDown
mmu-miR-26a-5p	Dmd	mirDown_geneDown
mmu-miR-26a-5p	Gnao1	mirDown_geneDown
mmu-miR-26a-5p	Hoxa5	mirDown_geneDown
mmu-miR-26a-5p	Klf9	mirDown_geneDown
mmu-miR-26a-5p	Myo6	mirDown_geneDown
mmu-miR-26a-5p	Npr3	mirDown_geneDown
mmu-miR-26a-5p	Per3	mirDown_geneDown
mmu-miR-26a-5p	Ptprb	mirDown_geneDown
mmu-miR-26a-5p	Tcf21	mirDown_geneDown
mmu-miR-26a-5p	Zbtb10	mirDown_geneDown
mmu-miR-26a-5p	Erc2	mirDown_geneDown
mmu-miR-26a-5p	Lhfpl3	mirDown_geneDown
mmu-miR-26a-5p	Tspan12	mirDown_geneDown
mmu-miR-26a-5p	Mcc	mirDown_geneDown
mmu-miR-26a-5p	Ttpa	mirDown_geneDown
mmu-miR-26a-5p	Tslp	mirDown_geneDown
mmu-miR-26a-5p	Calcrl	mirDown_geneDown
mmu-miR-26a-5p	Rapgef4	mirDown_geneDown
mmu-miR-26a-5p	Ntn4	mirDown_geneDown
mmu-miR-26a-5p	Tex11	mirDown_geneDown
mmu-miR-26a-5p	Atp1a2	mirDown_geneDown
mmu-miR-26a-5p	Dio3	mirDown_geneUp
mmu-miR-26a-5p	Whsc1	mirDown_geneUp
mmu-miR-26a-5p	Cebpe	mirDown_geneUp
mmu-miR-26a-5p	Adm	mirDown_geneUp
mmu-miR-26a-5p	Aicda	mirDown_geneUp
mmu-miR-26a-5p	Bak1	mirDown_geneUp
mmu-miR-26a-5p	Camk4	mirDown_geneUp
mmu-miR-26a-5p	Runx3	mirDown_geneUp
mmu-miR-26a-5p	Cd86	mirDown_geneUp
mmu-miR-26a-5p	Col5a1	mirDown_geneUp
mmu-miR-26a-5p	Col1a2	mirDown_geneUp
mmu-miR-26a-5p	Dclk1	mirDown_geneUp
mmu-miR-26a-5p	Bcl11a	mirDown_geneUp
mmu-miR-26a-5p	Ezh2	mirDown_geneUp
mmu-miR-26a-5p	Fhl2	mirDown_geneUp
mmu-miR-26a-5p	Hells	mirDown_geneUp
mmu-miR-26a-5p	Il6	mirDown_geneUp
mmu-miR-26a-5p	Kpna2	mirDown_geneUp
mmu-miR-26a-5p	Lcp2	mirDown_geneUp
mmu-miR-26a-5p	Lox	mirDown_geneUp
mmu-miR-26a-5p	Ncam1	mirDown_geneUp
mmu-miR-26a-5p	Osm	mirDown_geneUp
mmu-miR-26a-5p	Enpp1	mirDown_geneUp
mmu-miR-26a-5p	Pim1	mirDown_geneUp
mmu-miR-26a-5p	Ptpn22	mirDown_geneUp
mmu-miR-26a-5p	Ptx3	mirDown_geneUp
mmu-miR-26a-5p	Rac2	mirDown_geneUp
mmu-miR-26a-5p	Shmt1	mirDown_geneUp
mmu-miR-26a-5p	Kntc1	mirDown_geneUp
mmu-miR-26a-5p	Tdg	mirDown_geneUp
mmu-miR-26a-5p	Tmc8	mirDown_geneUp
mmu-miR-26a-5p	Fgl1	mirDown_geneUp
mmu-miR-26a-5p	Sh3bp2	mirDown_geneUp
mmu-miR-26a-5p	Mcph1	mirDown_geneUp
mmu-miR-26a-5p	Tox	mirDown_geneUp
mmu-miR-26a-5p	Eme1	mirDown_geneUp
mmu-miR-26a-5p	Insl6	mirDown_geneUp
mmu-miR-26a-5p	Skp2	mirDown_geneUp
mmu-miR-26a-5p	E2f7	mirDown_geneUp
mmu-miR-26a-5p	Lair1	mirDown_geneUp
mmu-miR-26a-5p	Icos	mirDown_geneUp
mmu-miR-26a-5p	Nek6	mirDown_geneUp
mmu-miR-26a-5p	Sostdc1	mirDown_geneUp
mmu-miR-26a-5p	Cks2	mirDown_geneUp
mmu-miR-26a-5p	Mcoln2	mirDown_geneUp
mmu-miR-26a-5p	Rhou	mirDown_geneUp
mmu-miR-26a-5p	Dscc1	mirDown_geneUp
mmu-miR-26a-5p	Lsm11	mirDown_geneUp
mmu-miR-26a-5p	Steap2	mirDown_geneUp
mmu-miR-26a-5p	Cep55	mirDown_geneUp
mmu-miR-26a-5p	Loxl2	mirDown_geneUp
mmu-miR-29c-3p	Ahr	mirDown_geneDown
mmu-miR-29c-3p	Cav2	mirDown_geneDown
mmu-miR-29c-3p	Dpysl2	mirDown_geneDown
mmu-miR-29c-3p	Tsc22d3	mirDown_geneDown
mmu-miR-29c-3p	Irs1	mirDown_geneDown
mmu-miR-29c-3p	Kifc2	mirDown_geneDown
mmu-miR-29c-3p	Lifr	mirDown_geneDown
mmu-miR-29c-3p	Mcf2l	mirDown_geneDown
mmu-miR-29c-3p	Per3	mirDown_geneDown
mmu-miR-29c-3p	Pgr	mirDown_geneDown
mmu-miR-29c-3p	Reps2	mirDown_geneDown
mmu-miR-29c-3p	Vegfa	mirDown_geneDown
mmu-miR-29c-3p	Tmeff1	mirDown_geneDown
mmu-miR-29c-3p	Acer2	mirDown_geneDown
mmu-miR-29c-3p	Scn3b	mirDown_geneDown
mmu-miR-29c-3p	Cd276	mirDown_geneUp
mmu-miR-29c-3p	Cenpf	mirDown_geneUp
mmu-miR-29c-3p	Bak1	mirDown_geneUp
mmu-miR-29c-3p	Ccna2	mirDown_geneUp
mmu-miR-29c-3p	Cdkn1a	mirDown_geneUp
mmu-miR-29c-3p	Col3a1	mirDown_geneUp
mmu-miR-29c-3p	Col5a1	mirDown_geneUp
mmu-miR-29c-3p	Col1a1	mirDown_geneUp
mmu-miR-29c-3p	Col1a2	mirDown_geneUp
mmu-miR-29c-3p	Ctsk	mirDown_geneUp
mmu-miR-29c-3p	Dusp2	mirDown_geneUp
mmu-miR-29c-3p	Eln	mirDown_geneUp
mmu-miR-29c-3p	Bcl11a	mirDown_geneUp
mmu-miR-29c-3p	Fscn1	mirDown_geneUp
mmu-miR-29c-3p	Fbn1	mirDown_geneUp
mmu-miR-29c-3p	Fbn2	mirDown_geneUp
mmu-miR-29c-3p	Fstl1	mirDown_geneUp
mmu-miR-29c-3p	H2afx	mirDown_geneUp
mmu-miR-29c-3p	Ifng	mirDown_geneUp
mmu-miR-29c-3p	Igf1	mirDown_geneUp
mmu-miR-29c-3p	Mafb	mirDown_geneUp
mmu-miR-29c-3p	Lmnb1	mirDown_geneUp
mmu-miR-29c-3p	Lox	mirDown_geneUp
mmu-miR-29c-3p	Cxcl9	mirDown_geneUp
mmu-miR-29c-3p	Mybl2	mirDown_geneUp
mmu-miR-29c-3p	Mycn	mirDown_geneUp
mmu-miR-29c-3p	Ntrk2	mirDown_geneUp
mmu-miR-29c-3p	Etv4	mirDown_geneUp
mmu-miR-29c-3p	Lcp1	mirDown_geneUp
mmu-miR-29c-3p	Ptx3	mirDown_geneUp
mmu-miR-29c-3p	Btla	mirDown_geneUp
mmu-miR-29c-3p	Tdg	mirDown_geneUp
mmu-miR-29c-3p	Adamts2	mirDown_geneUp
mmu-miR-29c-3p	Tnfrsf4	mirDown_geneUp
mmu-miR-29c-3p	Wisp1	mirDown_geneUp
mmu-miR-29c-3p	Vash2	mirDown_geneUp
mmu-miR-29c-3p	Emilin2	mirDown_geneUp
mmu-miR-29c-3p	Nod2	mirDown_geneUp
mmu-miR-29c-3p	Pkmyt1	mirDown_geneUp
mmu-miR-29c-3p	Dna2	mirDown_geneUp
mmu-miR-29c-3p	Mfap5	mirDown_geneUp
mmu-miR-29c-3p	Nasp	mirDown_geneUp
mmu-miR-29c-3p	E2f7	mirDown_geneUp
mmu-miR-29c-3p	Icos	mirDown_geneUp
mmu-miR-29c-3p	Pdgfc	mirDown_geneUp
mmu-miR-29c-3p	Ikbke	mirDown_geneUp
mmu-miR-29c-3p	Dbc1	mirDown_geneUp
mmu-miR-29c-3p	Pdcd1lg2	mirDown_geneUp
mmu-miR-29c-3p	Bcl11b	mirDown_geneUp
mmu-miR-29c-3p	Smpd3	mirDown_geneUp
mmu-miR-29c-3p	Ifi30	mirDown_geneUp
mmu-miR-29c-3p	Gpx7	mirDown_geneUp
mmu-miR-29c-3p	Ccdc80	mirDown_geneUp
mmu-miR-29c-3p	Tpx2	mirDown_geneUp
mmu-miR-29c-3p	Lsm11	mirDown_geneUp
mmu-miR-30a-5p	Prickle1	mirDown_geneDown
mmu-miR-30a-5p	Adrb2	mirDown_geneDown
mmu-miR-30a-5p	Ahr	mirDown_geneDown
mmu-miR-30a-5p	Cav2	mirDown_geneDown
mmu-miR-30a-5p	Cry2	mirDown_geneDown
mmu-miR-30a-5p	Dmd	mirDown_geneDown
mmu-miR-30a-5p	Ednrb	mirDown_geneDown
mmu-miR-30a-5p	Gnao1	mirDown_geneDown
mmu-miR-30a-5p	Irs1	mirDown_geneDown
mmu-miR-30a-5p	Klf9	mirDown_geneDown
mmu-miR-30a-5p	Lepr	mirDown_geneDown
mmu-miR-30a-5p	Lifr	mirDown_geneDown
mmu-miR-30a-5p	Tm4sf1	mirDown_geneDown
mmu-miR-30a-5p	Mcf2l	mirDown_geneDown
mmu-miR-30a-5p	Per2	mirDown_geneDown
mmu-miR-30a-5p	Pgr	mirDown_geneDown
mmu-miR-30a-5p	Thrb	mirDown_geneDown
mmu-miR-30a-5p	Abra	mirDown_geneDown
mmu-miR-30a-5p	Tmeff1	mirDown_geneDown
mmu-miR-30a-5p	Scn3b	mirDown_geneDown
mmu-miR-30a-5p	Erc2	mirDown_geneDown
mmu-miR-30a-5p	Cbx7	mirDown_geneDown
mmu-miR-30a-5p	Rapgef4	mirDown_geneDown
mmu-miR-30a-5p	Camk2n1	mirDown_geneDown
mmu-miR-30a-5p	Chrdl1	mirDown_geneDown
mmu-miR-30a-5p	Nedd4l	mirDown_geneDown
mmu-miR-30a-5p	Cenpf	mirDown_geneUp
mmu-miR-30a-5p	Egln3	mirDown_geneUp
mmu-miR-30a-5p	Chrna7	mirDown_geneUp
mmu-miR-30a-5p	Arg2	mirDown_geneUp
mmu-miR-30a-5p	Bcat1	mirDown_geneUp
mmu-miR-30a-5p	Brca2	mirDown_geneUp
mmu-miR-30a-5p	Ccnb2	mirDown_geneUp
mmu-miR-30a-5p	Ccnf	mirDown_geneUp
mmu-miR-30a-5p	Cdk1	mirDown_geneUp
mmu-miR-30a-5p	Chl1	mirDown_geneUp
mmu-miR-30a-5p	Socs3	mirDown_geneUp
mmu-miR-30a-5p	Socs1	mirDown_geneUp
mmu-miR-30a-5p	Cnr1	mirDown_geneUp
mmu-miR-30a-5p	Col5a1	mirDown_geneUp
mmu-miR-30a-5p	Csf2rb	mirDown_geneUp
mmu-miR-30a-5p	Fscn1	mirDown_geneUp
mmu-miR-30a-5p	Hells	mirDown_geneUp
mmu-miR-30a-5p	Lox	mirDown_geneUp
mmu-miR-30a-5p	Mybl2	mirDown_geneUp
mmu-miR-30a-5p	Ncam1	mirDown_geneUp
mmu-miR-30a-5p	Mycn	mirDown_geneUp
mmu-miR-30a-5p	Pik3cd	mirDown_geneUp
mmu-miR-30a-5p	Pou2af1	mirDown_geneUp
mmu-miR-30a-5p	Ptafr	mirDown_geneUp
mmu-miR-30a-5p	Ptpn22	mirDown_geneUp
mmu-miR-30a-5p	Rasd1	mirDown_geneUp
mmu-miR-30a-5p	Scin	mirDown_geneUp
mmu-miR-30a-5p	Sema6b	mirDown_geneUp
mmu-miR-30a-5p	Frzb	mirDown_geneUp
mmu-miR-30a-5p	Shmt1	mirDown_geneUp
mmu-miR-30a-5p	Tdg	mirDown_geneUp
mmu-miR-30a-5p	Tfdp1	mirDown_geneUp
mmu-miR-30a-5p	Thbs2	mirDown_geneUp
mmu-miR-30a-5p	Top2a	mirDown_geneUp
mmu-miR-30a-5p	Wisp1	mirDown_geneUp
mmu-miR-30a-5p	Plac8	mirDown_geneUp
mmu-miR-30a-5p	Kif20b	mirDown_geneUp
mmu-miR-30a-5p	Mcph1	mirDown_geneUp
mmu-miR-30a-5p	Prex1	mirDown_geneUp
mmu-miR-30a-5p	Ddx11	mirDown_geneUp
mmu-miR-30a-5p	Mfap5	mirDown_geneUp
mmu-miR-30a-5p	Gmnn	mirDown_geneUp
mmu-miR-30a-5p	Pmepa1	mirDown_geneUp
mmu-miR-30a-5p	Rab32	mirDown_geneUp
mmu-miR-30a-5p	Ccdc80	mirDown_geneUp
mmu-miR-30a-5p	Cthrc1	mirDown_geneUp
mmu-miR-30a-5p	Rfc3	mirDown_geneUp
mmu-miR-30a-5p	Atad2	mirDown_geneUp
mmu-miR-30a-5p	Dscc1	mirDown_geneUp
mmu-miR-30a-5p	Sgol1	mirDown_geneUp
mmu-miR-30b-5p	Prickle1	mirDown_geneDown
mmu-miR-30b-5p	Adrb2	mirDown_geneDown
mmu-miR-30b-5p	Ahr	mirDown_geneDown
mmu-miR-30b-5p	Cav2	mirDown_geneDown
mmu-miR-30b-5p	Dpysl2	mirDown_geneDown
mmu-miR-30b-5p	Cry2	mirDown_geneDown
mmu-miR-30b-5p	Dmd	mirDown_geneDown
mmu-miR-30b-5p	Ednrb	mirDown_geneDown
mmu-miR-30b-5p	Gnao1	mirDown_geneDown
mmu-miR-30b-5p	Irs1	mirDown_geneDown
mmu-miR-30b-5p	Klf9	mirDown_geneDown
mmu-miR-30b-5p	Lepr	mirDown_geneDown
mmu-miR-30b-5p	Lifr	mirDown_geneDown
mmu-miR-30b-5p	Tm4sf1	mirDown_geneDown
mmu-miR-30b-5p	Mcf2l	mirDown_geneDown
mmu-miR-30b-5p	Per2	mirDown_geneDown
mmu-miR-30b-5p	Pgr	mirDown_geneDown
mmu-miR-30b-5p	Abra	mirDown_geneDown
mmu-miR-30b-5p	Tmeff1	mirDown_geneDown
mmu-miR-30b-5p	Scn3b	mirDown_geneDown
mmu-miR-30b-5p	Erc2	mirDown_geneDown
mmu-miR-30b-5p	Cbx7	mirDown_geneDown
mmu-miR-30b-5p	Rapgef4	mirDown_geneDown
mmu-miR-30b-5p	Camk2n1	mirDown_geneDown
mmu-miR-30b-5p	Chrdl1	mirDown_geneDown
mmu-miR-30b-5p	Nedd4l	mirDown_geneDown
mmu-miR-30b-5p	Cenpf	mirDown_geneUp
mmu-miR-30b-5p	E2f8	mirDown_geneUp
mmu-miR-30b-5p	Egln3	mirDown_geneUp
mmu-miR-30b-5p	Chrna7	mirDown_geneUp
mmu-miR-30b-5p	Arg2	mirDown_geneUp
mmu-miR-30b-5p	Bcat1	mirDown_geneUp
mmu-miR-30b-5p	Brca2	mirDown_geneUp
mmu-miR-30b-5p	Casp3	mirDown_geneUp
mmu-miR-30b-5p	Ccnb2	mirDown_geneUp
mmu-miR-30b-5p	Ccnf	mirDown_geneUp
mmu-miR-30b-5p	Cdk1	mirDown_geneUp
mmu-miR-30b-5p	Chl1	mirDown_geneUp
mmu-miR-30b-5p	Socs3	mirDown_geneUp
mmu-miR-30b-5p	Socs1	mirDown_geneUp
mmu-miR-30b-5p	Cnr1	mirDown_geneUp
mmu-miR-30b-5p	Col5a1	mirDown_geneUp
mmu-miR-30b-5p	Csf2rb	mirDown_geneUp
mmu-miR-30b-5p	E2f3	mirDown_geneUp
mmu-miR-30b-5p	Fscn1	mirDown_geneUp
mmu-miR-30b-5p	Hells	mirDown_geneUp
mmu-miR-30b-5p	Lox	mirDown_geneUp
mmu-miR-30b-5p	Mybl2	mirDown_geneUp
mmu-miR-30b-5p	Ncam1	mirDown_geneUp
mmu-miR-30b-5p	Mycn	mirDown_geneUp
mmu-miR-30b-5p	Pik3cd	mirDown_geneUp
mmu-miR-30b-5p	Pou2af1	mirDown_geneUp
mmu-miR-30b-5p	Ptafr	mirDown_geneUp
mmu-miR-30b-5p	Ptpn22	mirDown_geneUp
mmu-miR-30b-5p	Rasd1	mirDown_geneUp
mmu-miR-30b-5p	Scin	mirDown_geneUp
mmu-miR-30b-5p	Sema6b	mirDown_geneUp
mmu-miR-30b-5p	Frzb	mirDown_geneUp
mmu-miR-30b-5p	Shmt1	mirDown_geneUp
mmu-miR-30b-5p	Tdg	mirDown_geneUp
mmu-miR-30b-5p	Tfdp1	mirDown_geneUp
mmu-miR-30b-5p	Thbs2	mirDown_geneUp
mmu-miR-30b-5p	Top2a	mirDown_geneUp
mmu-miR-30b-5p	Wisp1	mirDown_geneUp
mmu-miR-30b-5p	Plac8	mirDown_geneUp
mmu-miR-30b-5p	Kif20b	mirDown_geneUp
mmu-miR-30b-5p	Mcph1	mirDown_geneUp
mmu-miR-30b-5p	Racgap1	mirDown_geneUp
mmu-miR-30b-5p	Prex1	mirDown_geneUp
mmu-miR-30b-5p	Ddx11	mirDown_geneUp
mmu-miR-30b-5p	Mfap5	mirDown_geneUp
mmu-miR-30b-5p	Gmnn	mirDown_geneUp
mmu-miR-30b-5p	Pmepa1	mirDown_geneUp
mmu-miR-30b-5p	Rab32	mirDown_geneUp
mmu-miR-30b-5p	Ccdc80	mirDown_geneUp
mmu-miR-30b-5p	Cthrc1	mirDown_geneUp
mmu-miR-30b-5p	Rfc3	mirDown_geneUp
mmu-miR-30b-5p	Atad2	mirDown_geneUp
mmu-miR-30b-5p	Dscc1	mirDown_geneUp
mmu-miR-30b-5p	Sgol1	mirDown_geneUp
mmu-miR-30c-5p	Prickle1	mirDown_geneDown
mmu-miR-30c-5p	Adrb1	mirDown_geneDown
mmu-miR-30c-5p	Adrb2	mirDown_geneDown
mmu-miR-30c-5p	Ahr	mirDown_geneDown
mmu-miR-30c-5p	Cav2	mirDown_geneDown
mmu-miR-30c-5p	Dpysl2	mirDown_geneDown
mmu-miR-30c-5p	Cry2	mirDown_geneDown
mmu-miR-30c-5p	Dmd	mirDown_geneDown
mmu-miR-30c-5p	Ednrb	mirDown_geneDown
mmu-miR-30c-5p	Gnao1	mirDown_geneDown
mmu-miR-30c-5p	Irs1	mirDown_geneDown
mmu-miR-30c-5p	Klf9	mirDown_geneDown
mmu-miR-30c-5p	Lepr	mirDown_geneDown
mmu-miR-30c-5p	Lifr	mirDown_geneDown
mmu-miR-30c-5p	Tm4sf1	mirDown_geneDown
mmu-miR-30c-5p	Mcf2l	mirDown_geneDown
mmu-miR-30c-5p	Per2	mirDown_geneDown
mmu-miR-30c-5p	Pgr	mirDown_geneDown
mmu-miR-30c-5p	Abra	mirDown_geneDown
mmu-miR-30c-5p	Tmeff1	mirDown_geneDown
mmu-miR-30c-5p	Scn3b	mirDown_geneDown
mmu-miR-30c-5p	Erc2	mirDown_geneDown
mmu-miR-30c-5p	Cbx7	mirDown_geneDown
mmu-miR-30c-5p	Rapgef4	mirDown_geneDown
mmu-miR-30c-5p	Camk2n1	mirDown_geneDown
mmu-miR-30c-5p	Chrdl1	mirDown_geneDown
mmu-miR-30c-5p	Nedd4l	mirDown_geneDown
mmu-miR-30c-5p	Cenpf	mirDown_geneUp
mmu-miR-30c-5p	E2f8	mirDown_geneUp
mmu-miR-30c-5p	Egln3	mirDown_geneUp
mmu-miR-30c-5p	Chrna7	mirDown_geneUp
mmu-miR-30c-5p	Arg2	mirDown_geneUp
mmu-miR-30c-5p	Bcat1	mirDown_geneUp
mmu-miR-30c-5p	Brca2	mirDown_geneUp
mmu-miR-30c-5p	Casp3	mirDown_geneUp
mmu-miR-30c-5p	Ccnb2	mirDown_geneUp
mmu-miR-30c-5p	Ccnf	mirDown_geneUp
mmu-miR-30c-5p	Cdk1	mirDown_geneUp
mmu-miR-30c-5p	Chl1	mirDown_geneUp
mmu-miR-30c-5p	Socs3	mirDown_geneUp
mmu-miR-30c-5p	Socs1	mirDown_geneUp
mmu-miR-30c-5p	Cnr1	mirDown_geneUp
mmu-miR-30c-5p	Col5a1	mirDown_geneUp
mmu-miR-30c-5p	Csf2rb	mirDown_geneUp
mmu-miR-30c-5p	E2f3	mirDown_geneUp
mmu-miR-30c-5p	Fscn1	mirDown_geneUp
mmu-miR-30c-5p	Hells	mirDown_geneUp
mmu-miR-30c-5p	Lox	mirDown_geneUp
mmu-miR-30c-5p	Mybl2	mirDown_geneUp
mmu-miR-30c-5p	Ncam1	mirDown_geneUp
mmu-miR-30c-5p	Mycn	mirDown_geneUp
mmu-miR-30c-5p	Pik3cd	mirDown_geneUp
mmu-miR-30c-5p	Pou2af1	mirDown_geneUp
mmu-miR-30c-5p	Ptafr	mirDown_geneUp
mmu-miR-30c-5p	Ptpn22	mirDown_geneUp
mmu-miR-30c-5p	Rasd1	mirDown_geneUp
mmu-miR-30c-5p	Scin	mirDown_geneUp
mmu-miR-30c-5p	Sema6b	mirDown_geneUp
mmu-miR-30c-5p	Frzb	mirDown_geneUp
mmu-miR-30c-5p	Shmt1	mirDown_geneUp
mmu-miR-30c-5p	Tdg	mirDown_geneUp
mmu-miR-30c-5p	Tfdp1	mirDown_geneUp
mmu-miR-30c-5p	Thbs2	mirDown_geneUp
mmu-miR-30c-5p	Top2a	mirDown_geneUp
mmu-miR-30c-5p	Wisp1	mirDown_geneUp
mmu-miR-30c-5p	Plac8	mirDown_geneUp
mmu-miR-30c-5p	Kif20b	mirDown_geneUp
mmu-miR-30c-5p	Mcph1	mirDown_geneUp
mmu-miR-30c-5p	Racgap1	mirDown_geneUp
mmu-miR-30c-5p	Prex1	mirDown_geneUp
mmu-miR-30c-5p	Ddx11	mirDown_geneUp
mmu-miR-30c-5p	Mfap5	mirDown_geneUp
mmu-miR-30c-5p	Gmnn	mirDown_geneUp
mmu-miR-30c-5p	Pmepa1	mirDown_geneUp
mmu-miR-30c-5p	Rab32	mirDown_geneUp
mmu-miR-30c-5p	Ccdc80	mirDown_geneUp
mmu-miR-30c-5p	Cthrc1	mirDown_geneUp
mmu-miR-30c-5p	Rfc3	mirDown_geneUp
mmu-miR-30c-5p	Atad2	mirDown_geneUp
mmu-miR-30c-5p	Dscc1	mirDown_geneUp
mmu-miR-30c-5p	Sgol1	mirDown_geneUp
mmu-miR-30d-5p	Prickle1	mirDown_geneDown
mmu-miR-30d-5p	Adrb2	mirDown_geneDown
mmu-miR-30d-5p	Ahr	mirDown_geneDown
mmu-miR-30d-5p	Cav2	mirDown_geneDown
mmu-miR-30d-5p	Cry2	mirDown_geneDown
mmu-miR-30d-5p	Dmd	mirDown_geneDown
mmu-miR-30d-5p	Ednrb	mirDown_geneDown
mmu-miR-30d-5p	Gnao1	mirDown_geneDown
mmu-miR-30d-5p	Irs1	mirDown_geneDown
mmu-miR-30d-5p	Klf9	mirDown_geneDown
mmu-miR-30d-5p	Lepr	mirDown_geneDown
mmu-miR-30d-5p	Lifr	mirDown_geneDown
mmu-miR-30d-5p	Tm4sf1	mirDown_geneDown
mmu-miR-30d-5p	Mcf2l	mirDown_geneDown
mmu-miR-30d-5p	Per2	mirDown_geneDown
mmu-miR-30d-5p	Pgr	mirDown_geneDown
mmu-miR-30d-5p	Abra	mirDown_geneDown
mmu-miR-30d-5p	Tmeff1	mirDown_geneDown
mmu-miR-30d-5p	Scn3b	mirDown_geneDown
mmu-miR-30d-5p	Erc2	mirDown_geneDown
mmu-miR-30d-5p	Cbx7	mirDown_geneDown
mmu-miR-30d-5p	Rapgef4	mirDown_geneDown
mmu-miR-30d-5p	Camk2n1	mirDown_geneDown
mmu-miR-30d-5p	Chrdl1	mirDown_geneDown
mmu-miR-30d-5p	Nedd4l	mirDown_geneDown
mmu-miR-30d-5p	Cenpf	mirDown_geneUp
mmu-miR-30d-5p	Egln3	mirDown_geneUp
mmu-miR-30d-5p	Chrna7	mirDown_geneUp
mmu-miR-30d-5p	Arg2	mirDown_geneUp
mmu-miR-30d-5p	Bcat1	mirDown_geneUp
mmu-miR-30d-5p	Brca2	mirDown_geneUp
mmu-miR-30d-5p	Ccnb2	mirDown_geneUp
mmu-miR-30d-5p	Ccnf	mirDown_geneUp
mmu-miR-30d-5p	Cdk1	mirDown_geneUp
mmu-miR-30d-5p	Chl1	mirDown_geneUp
mmu-miR-30d-5p	Socs3	mirDown_geneUp
mmu-miR-30d-5p	Socs1	mirDown_geneUp
mmu-miR-30d-5p	Cnr1	mirDown_geneUp
mmu-miR-30d-5p	Col5a1	mirDown_geneUp
mmu-miR-30d-5p	Csf2rb	mirDown_geneUp
mmu-miR-30d-5p	Fscn1	mirDown_geneUp
mmu-miR-30d-5p	Hells	mirDown_geneUp
mmu-miR-30d-5p	Lox	mirDown_geneUp
mmu-miR-30d-5p	Mybl2	mirDown_geneUp
mmu-miR-30d-5p	Ncam1	mirDown_geneUp
mmu-miR-30d-5p	Mycn	mirDown_geneUp
mmu-miR-30d-5p	Pik3cd	mirDown_geneUp
mmu-miR-30d-5p	Pou2af1	mirDown_geneUp
mmu-miR-30d-5p	Ptafr	mirDown_geneUp
mmu-miR-30d-5p	Ptpn22	mirDown_geneUp
mmu-miR-30d-5p	Rasd1	mirDown_geneUp
mmu-miR-30d-5p	Scin	mirDown_geneUp
mmu-miR-30d-5p	Sema6b	mirDown_geneUp
mmu-miR-30d-5p	Frzb	mirDown_geneUp
mmu-miR-30d-5p	Shmt1	mirDown_geneUp
mmu-miR-30d-5p	Tdg	mirDown_geneUp
mmu-miR-30d-5p	Tfdp1	mirDown_geneUp
mmu-miR-30d-5p	Thbs2	mirDown_geneUp
mmu-miR-30d-5p	Top2a	mirDown_geneUp
mmu-miR-30d-5p	Wisp1	mirDown_geneUp
mmu-miR-30d-5p	Plac8	mirDown_geneUp
mmu-miR-30d-5p	Kif20b	mirDown_geneUp
mmu-miR-30d-5p	Mcph1	mirDown_geneUp
mmu-miR-30d-5p	Prex1	mirDown_geneUp
mmu-miR-30d-5p	Ddx11	mirDown_geneUp
mmu-miR-30d-5p	Mfap5	mirDown_geneUp
mmu-miR-30d-5p	Gmnn	mirDown_geneUp
mmu-miR-30d-5p	Pmepa1	mirDown_geneUp
mmu-miR-30d-5p	Rab32	mirDown_geneUp
mmu-miR-30d-5p	Ccdc80	mirDown_geneUp
mmu-miR-30d-5p	Cthrc1	mirDown_geneUp
mmu-miR-30d-5p	Rfc3	mirDown_geneUp
mmu-miR-30d-5p	Atad2	mirDown_geneUp
mmu-miR-30d-5p	Dscc1	mirDown_geneUp
mmu-miR-30d-5p	Sgol1	mirDown_geneUp
mmu-miR-99a-5p	Bmpr2	mirDown_geneDown
mmu-miR-99a-5p	Lpin1	mirDown_geneDown
mmu-miR-99a-5p	Ppara	mirDown_geneDown
mmu-miR-99a-5p	Nox4	mirDown_geneDown
mmu-miR-99a-5p	Ctdspl	mirDown_geneDown
mmu-miR-99a-5p	Tnf	mirDown_geneUp
mmu-miR-99a-5p	Dsn1	mirDown_geneUp
mmu-miR-99a-5p	Nuf2	mirDown_geneUp
mmu-miR-99a-5p	Cda	mirDown_geneUp
mmu-miR-99a-5p	Ppfia3	mirDown_geneUp
mmu-miR-103-3p	Acvr2b	mirDown_geneDown
mmu-miR-103-3p	Angpt1	mirDown_geneDown
mmu-miR-103-3p	Ivns1abp	mirDown_geneDown
mmu-miR-103-3p	Cav1	mirDown_geneDown
mmu-miR-103-3p	Cobl	mirDown_geneDown
mmu-miR-103-3p	Dmd	mirDown_geneDown
mmu-miR-103-3p	Eda	mirDown_geneDown
mmu-miR-103-3p	Efnb2	mirDown_geneDown
mmu-miR-103-3p	Lpin1	mirDown_geneDown
mmu-miR-103-3p	Gnao1	mirDown_geneDown
mmu-miR-103-3p	Gria1	mirDown_geneDown
mmu-miR-103-3p	Kit	mirDown_geneDown
mmu-miR-103-3p	Kl	mirDown_geneDown
mmu-miR-103-3p	Mcf2l	mirDown_geneDown
mmu-miR-103-3p	Foxc1	mirDown_geneDown
mmu-miR-103-3p	Per2	mirDown_geneDown
mmu-miR-103-3p	Prkce	mirDown_geneDown
mmu-miR-103-3p	Rbbp6	mirDown_geneDown
mmu-miR-103-3p	Sstr1	mirDown_geneDown
mmu-miR-103-3p	Tek	mirDown_geneDown
mmu-miR-103-3p	Tgfbr3	mirDown_geneDown
mmu-miR-103-3p	Wnt2	mirDown_geneDown
mmu-miR-103-3p	Zbtb10	mirDown_geneDown
mmu-miR-103-3p	Erc2	mirDown_geneDown
mmu-miR-103-3p	Kank4	mirDown_geneDown
mmu-miR-103-3p	Vsnl1	mirDown_geneDown
mmu-miR-103-3p	Kiss1	mirDown_geneDown
mmu-miR-103-3p	Ttpa	mirDown_geneDown
mmu-miR-103-3p	Smad9	mirDown_geneDown
mmu-miR-103-3p	Rapgef4	mirDown_geneDown
mmu-miR-103-3p	Ntn4	mirDown_geneDown
mmu-miR-103-3p	Ngb	mirDown_geneDown
mmu-miR-103-3p	Nrn1	mirDown_geneDown
mmu-miR-103-3p	Nckap1l	mirDown_geneUp
mmu-miR-103-3p	Whsc1	mirDown_geneUp
mmu-miR-103-3p	Cenpf	mirDown_geneUp
mmu-miR-103-3p	Chrna7	mirDown_geneUp
mmu-miR-103-3p	Aicda	mirDown_geneUp
mmu-miR-103-3p	Bcat1	mirDown_geneUp
mmu-miR-103-3p	Cdc25a	mirDown_geneUp
mmu-miR-103-3p	Cfl1	mirDown_geneUp
mmu-miR-103-3p	Col5a1	mirDown_geneUp
mmu-miR-103-3p	Col1a1	mirDown_geneUp
mmu-miR-103-3p	Vcan	mirDown_geneUp
mmu-miR-103-3p	Ctsb	mirDown_geneUp
mmu-miR-103-3p	Cybb	mirDown_geneUp
mmu-miR-103-3p	E2f1	mirDown_geneUp
mmu-miR-103-3p	Bcl11a	mirDown_geneUp
mmu-miR-103-3p	Fscn1	mirDown_geneUp
mmu-miR-103-3p	Fbn1	mirDown_geneUp
mmu-miR-103-3p	Hmgn2	mirDown_geneUp
mmu-miR-103-3p	Kng1	mirDown_geneUp
mmu-miR-103-3p	Ldha	mirDown_geneUp
mmu-miR-103-3p	Mcm4	mirDown_geneUp
mmu-miR-103-3p	Mcm7	mirDown_geneUp
mmu-miR-103-3p	Bhlha15	mirDown_geneUp
mmu-miR-103-3p	Mybl1	mirDown_geneUp
mmu-miR-103-3p	Mycn	mirDown_geneUp
mmu-miR-103-3p	Penk	mirDown_geneUp
mmu-miR-103-3p	Prkcb	mirDown_geneUp
mmu-miR-103-3p	Pola1	mirDown_geneUp
mmu-miR-103-3p	Ptger3	mirDown_geneUp
mmu-miR-103-3p	Rgs16	mirDown_geneUp
mmu-miR-103-3p	Ccl1	mirDown_geneUp
mmu-miR-103-3p	Frzb	mirDown_geneUp
mmu-miR-103-3p	Btla	mirDown_geneUp
mmu-miR-103-3p	Aurka	mirDown_geneUp
mmu-miR-103-3p	Tifa	mirDown_geneUp
mmu-miR-103-3p	Thbs2	mirDown_geneUp
mmu-miR-103-3p	Wisp1	mirDown_geneUp
mmu-miR-103-3p	Fyb	mirDown_geneUp
mmu-miR-103-3p	Rspo2	mirDown_geneUp
mmu-miR-103-3p	Sh3bp2	mirDown_geneUp
mmu-miR-103-3p	Emilin2	mirDown_geneUp
mmu-miR-103-3p	Nrcam	mirDown_geneUp
mmu-miR-103-3p	Aim2	mirDown_geneUp
mmu-miR-103-3p	Rgs1	mirDown_geneUp
mmu-miR-103-3p	Pdgfc	mirDown_geneUp
mmu-miR-103-3p	Mad2l1	mirDown_geneUp
mmu-miR-103-3p	Litaf	mirDown_geneUp
mmu-miR-103-3p	Cd274	mirDown_geneUp
mmu-miR-103-3p	Pmepa1	mirDown_geneUp
mmu-miR-103-3p	Sostdc1	mirDown_geneUp
mmu-miR-103-3p	Pycard	mirDown_geneUp
mmu-miR-103-3p	Arhgap19	mirDown_geneUp
mmu-miR-103-3p	Kif23	mirDown_geneUp
mmu-miR-103-3p	Tmem173	mirDown_geneUp
mmu-miR-103-3p	Glipr1	mirDown_geneUp
mmu-miR-151-5p	Cdkn1c	mirDown_geneDown
mmu-miR-151-5p	Dpysl2	mirDown_geneDown
mmu-miR-151-5p	Eda	mirDown_geneDown
mmu-miR-151-5p	Fgfr4	mirDown_geneDown
mmu-miR-151-5p	Mcf2l	mirDown_geneDown
mmu-miR-151-5p	Erc2	mirDown_geneDown
mmu-miR-151-5p	Cit	mirDown_geneUp
mmu-miR-151-5p	Dok2	mirDown_geneUp
mmu-miR-151-5p	Efs	mirDown_geneUp
mmu-miR-151-5p	Enc1	mirDown_geneUp
mmu-miR-151-5p	Fcer1g	mirDown_geneUp
mmu-miR-151-5p	Fkbp5	mirDown_geneUp
mmu-miR-151-5p	Uhrf1	mirDown_geneUp
mmu-miR-151-5p	Ntrk2	mirDown_geneUp
mmu-miR-151-5p	Pou2f2	mirDown_geneUp
mmu-miR-151-5p	Shmt1	mirDown_geneUp
mmu-miR-151-5p	Spn	mirDown_geneUp
mmu-miR-151-5p	Tpm2	mirDown_geneUp
mmu-miR-151-5p	Nubp1	mirDown_geneUp
mmu-miR-151-5p	Clspn	mirDown_geneUp
mmu-miR-195-5p	Acvr2b	mirDown_geneDown
mmu-miR-195-5p	Adrb2	mirDown_geneDown
mmu-miR-195-5p	Atp7b	mirDown_geneDown
mmu-miR-195-5p	Bmx	mirDown_geneDown
mmu-miR-195-5p	Btrc	mirDown_geneDown
mmu-miR-195-5p	Cbfa2t3	mirDown_geneDown
mmu-miR-195-5p	Cobl	mirDown_geneDown
mmu-miR-195-5p	Dapk2	mirDown_geneDown
mmu-miR-195-5p	Eda	mirDown_geneDown
mmu-miR-195-5p	Eng	mirDown_geneDown
mmu-miR-195-5p	G0s2	mirDown_geneDown
mmu-miR-195-5p	Kit	mirDown_geneDown
mmu-miR-195-5p	Kl	mirDown_geneDown
mmu-miR-195-5p	Lifr	mirDown_geneDown
mmu-miR-195-5p	Mcf2l	mirDown_geneDown
mmu-miR-195-5p	Rbbp6	mirDown_geneDown
mmu-miR-195-5p	Rorc	mirDown_geneDown
mmu-miR-195-5p	Sorbs1	mirDown_geneDown
mmu-miR-195-5p	Sstr1	mirDown_geneDown
mmu-miR-195-5p	Tcf21	mirDown_geneDown
mmu-miR-195-5p	Tgfbr3	mirDown_geneDown
mmu-miR-195-5p	Cdc14b	mirDown_geneDown
mmu-miR-195-5p	Vegfa	mirDown_geneDown
mmu-miR-195-5p	Ppp1r16b	mirDown_geneDown
mmu-miR-195-5p	Erc2	mirDown_geneDown
mmu-miR-195-5p	Ppm1l	mirDown_geneDown
mmu-miR-195-5p	Kank4	mirDown_geneDown
mmu-miR-195-5p	Dixdc1	mirDown_geneDown
mmu-miR-195-5p	Nox4	mirDown_geneDown
mmu-miR-195-5p	Ttpa	mirDown_geneDown
mmu-miR-195-5p	Reck	mirDown_geneDown
mmu-miR-195-5p	Calcrl	mirDown_geneDown
mmu-miR-195-5p	Txnip	mirDown_geneDown
mmu-miR-195-5p	Bbs2	mirDown_geneDown
mmu-miR-195-5p	Ppap2b	mirDown_geneDown
mmu-miR-195-5p	Nrn1	mirDown_geneDown
mmu-miR-195-5p	Rasd2	mirDown_geneDown
mmu-miR-195-5p	Egln3	mirDown_geneUp
mmu-miR-195-5p	Chrna7	mirDown_geneUp
mmu-miR-195-5p	Aicda	mirDown_geneUp
mmu-miR-195-5p	Bcat1	mirDown_geneUp
mmu-miR-195-5p	Capn6	mirDown_geneUp
mmu-miR-195-5p	Ccne1	mirDown_geneUp
mmu-miR-195-5p	Cd28	mirDown_geneUp
mmu-miR-195-5p	Cd80	mirDown_geneUp
mmu-miR-195-5p	Cdc25a	mirDown_geneUp
mmu-miR-195-5p	Cldn4	mirDown_geneUp
mmu-miR-195-5p	Col5a1	mirDown_geneUp
mmu-miR-195-5p	Cyp1b1	mirDown_geneUp
mmu-miR-195-5p	Dclk1	mirDown_geneUp
mmu-miR-195-5p	E2f3	mirDown_geneUp
mmu-miR-195-5p	Fscn1	mirDown_geneUp
mmu-miR-195-5p	Ncs1	mirDown_geneUp
mmu-miR-195-5p	Fstl1	mirDown_geneUp
mmu-miR-195-5p	Fut4	mirDown_geneUp
mmu-miR-195-5p	Has2	mirDown_geneUp
mmu-miR-195-5p	Igf1	mirDown_geneUp
mmu-miR-195-5p	Kcnn4	mirDown_geneUp
mmu-miR-195-5p	Inpp5j	mirDown_geneUp
mmu-miR-195-5p	Mxd3	mirDown_geneUp
mmu-miR-195-5p	Cxcl9	mirDown_geneUp
mmu-miR-195-5p	Mybl1	mirDown_geneUp
mmu-miR-195-5p	Ntrk2	mirDown_geneUp
mmu-miR-195-5p	Penk	mirDown_geneUp
mmu-miR-195-5p	Pim1	mirDown_geneUp
mmu-miR-195-5p	Prkcb	mirDown_geneUp
mmu-miR-195-5p	Ptger3	mirDown_geneUp
mmu-miR-195-5p	Ptgs1	mirDown_geneUp
mmu-miR-195-5p	Rad51	mirDown_geneUp
mmu-miR-195-5p	Rgs16	mirDown_geneUp
mmu-miR-195-5p	Btla	mirDown_geneUp
mmu-miR-195-5p	Aurka	mirDown_geneUp
mmu-miR-195-5p	Tifa	mirDown_geneUp
mmu-miR-195-5p	Tgfb3	mirDown_geneUp
mmu-miR-195-5p	Thbs1	mirDown_geneUp
mmu-miR-195-5p	Thbs2	mirDown_geneUp
mmu-miR-195-5p	Fyb	mirDown_geneUp
mmu-miR-195-5p	Sh3bp2	mirDown_geneUp
mmu-miR-195-5p	Mcph1	mirDown_geneUp
mmu-miR-195-5p	Clspn	mirDown_geneUp
mmu-miR-195-5p	Prex1	mirDown_geneUp
mmu-miR-195-5p	Dctd	mirDown_geneUp
mmu-miR-195-5p	Aim2	mirDown_geneUp
mmu-miR-195-5p	Chrna10	mirDown_geneUp
mmu-miR-195-5p	E2f7	mirDown_geneUp
mmu-miR-195-5p	Ikbke	mirDown_geneUp
mmu-miR-195-5p	Litaf	mirDown_geneUp
mmu-miR-195-5p	Mmp19	mirDown_geneUp
mmu-miR-195-5p	Cd274	mirDown_geneUp
mmu-miR-195-5p	Cdca5	mirDown_geneUp
mmu-miR-195-5p	Kif23	mirDown_geneUp
mmu-miR-195-5p	Tmem173	mirDown_geneUp
mmu-miR-195-5p	Dtl	mirDown_geneUp
mmu-miR-195-5p	Mrap	mirDown_geneUp
mmu-miR-195-5p	Sla2	mirDown_geneUp
mmu-miR-195-5p	Dock2	mirDown_geneUp
mmu-miR-200b-3p	Ivns1abp	mirDown_geneDown
mmu-miR-200b-3p	Btrc	mirDown_geneDown
mmu-miR-200b-3p	Creb1	mirDown_geneDown
mmu-miR-200b-3p	Dpysl2	mirDown_geneDown
mmu-miR-200b-3p	Ednrb	mirDown_geneDown
mmu-miR-200b-3p	Efna1	mirDown_geneDown
mmu-miR-200b-3p	Efnb2	mirDown_geneDown
mmu-miR-200b-3p	Erg	mirDown_geneDown
mmu-miR-200b-3p	Flt1	mirDown_geneDown
mmu-miR-200b-3p	Magi1	mirDown_geneDown
mmu-miR-200b-3p	Igfbp6	mirDown_geneDown
mmu-miR-200b-3p	Klf9	mirDown_geneDown
mmu-miR-200b-3p	Lepr	mirDown_geneDown
mmu-miR-200b-3p	Mapt	mirDown_geneDown
mmu-miR-200b-3p	Pon1	mirDown_geneDown
mmu-miR-200b-3p	Dusp1	mirDown_geneDown
mmu-miR-200b-3p	Dgkb	mirDown_geneDown
mmu-miR-200b-3p	Vegfa	mirDown_geneDown
mmu-miR-200b-3p	Abra	mirDown_geneDown
mmu-miR-200b-3p	Erc2	mirDown_geneDown
mmu-miR-200b-3p	Stard13	mirDown_geneDown
mmu-miR-200b-3p	Ppp1r9a	mirDown_geneDown
mmu-miR-200b-3p	Mapk12	mirDown_geneDown
mmu-miR-200b-3p	Rrm2b	mirDown_geneDown
mmu-miR-200b-3p	Nox4	mirDown_geneDown
mmu-miR-200b-3p	Reck	mirDown_geneDown
mmu-miR-200b-3p	Calcrl	mirDown_geneDown
mmu-miR-200b-3p	Smarca2	mirDown_geneDown
mmu-miR-200b-3p	Ppap2b	mirDown_geneDown
mmu-miR-200b-3p	Chrdl1	mirDown_geneDown
mmu-miR-200b-3p	Whsc1	mirDown_geneUp
mmu-miR-200b-3p	C3ar1	mirDown_geneUp
mmu-miR-200b-3p	Capn6	mirDown_geneUp
mmu-miR-200b-3p	Cd28	mirDown_geneUp
mmu-miR-200b-3p	Dnajc5	mirDown_geneUp
mmu-miR-200b-3p	E2f3	mirDown_geneUp
mmu-miR-200b-3p	Fscn1	mirDown_geneUp
mmu-miR-200b-3p	Smc2	mirDown_geneUp
mmu-miR-200b-3p	Fkbp5	mirDown_geneUp
mmu-miR-200b-3p	Fn1	mirDown_geneUp
mmu-miR-200b-3p	Ncs1	mirDown_geneUp
mmu-miR-200b-3p	Gfi1	mirDown_geneUp
mmu-miR-200b-3p	Has2	mirDown_geneUp
mmu-miR-200b-3p	Hpse	mirDown_geneUp
mmu-miR-200b-3p	Il10	mirDown_geneUp
mmu-miR-200b-3p	Xcl1	mirDown_geneUp
mmu-miR-200b-3p	Lrp8	mirDown_geneUp
mmu-miR-200b-3p	Mxd3	mirDown_geneUp
mmu-miR-200b-3p	Mcm4	mirDown_geneUp
mmu-miR-200b-3p	Mgp	mirDown_geneUp
mmu-miR-200b-3p	Mybl1	mirDown_geneUp
mmu-miR-200b-3p	Ntrk2	mirDown_geneUp
mmu-miR-200b-3p	Penk	mirDown_geneUp
mmu-miR-200b-3p	Pgk1	mirDown_geneUp
mmu-miR-200b-3p	Prkcb	mirDown_geneUp
mmu-miR-200b-3p	Ptgs1	mirDown_geneUp
mmu-miR-200b-3p	Ptpn22	mirDown_geneUp
mmu-miR-200b-3p	Ccl4	mirDown_geneUp
mmu-miR-200b-3p	Ncaph	mirDown_geneUp
mmu-miR-200b-3p	Thbs2	mirDown_geneUp
mmu-miR-200b-3p	Tubb3	mirDown_geneUp
mmu-miR-200b-3p	Vash2	mirDown_geneUp
mmu-miR-200b-3p	Brip1	mirDown_geneUp
mmu-miR-200b-3p	Fyb	mirDown_geneUp
mmu-miR-200b-3p	Ror2	mirDown_geneUp
mmu-miR-200b-3p	Clspn	mirDown_geneUp
mmu-miR-200b-3p	Insl6	mirDown_geneUp
mmu-miR-200b-3p	Nrcam	mirDown_geneUp
mmu-miR-200b-3p	Dctd	mirDown_geneUp
mmu-miR-200b-3p	Mfap5	mirDown_geneUp
mmu-miR-200b-3p	Ncapg	mirDown_geneUp
mmu-miR-200b-3p	Dkk2	mirDown_geneUp
mmu-miR-200b-3p	Gmnn	mirDown_geneUp
mmu-miR-200b-3p	Fignl1	mirDown_geneUp
mmu-miR-200b-3p	Cthrc1	mirDown_geneUp
mmu-miR-200b-3p	Anln	mirDown_geneUp
mmu-miR-200b-3p	Basp1	mirDown_geneUp
mmu-miR-200b-3p	Steap2	mirDown_geneUp
mmu-miR-200b-3p	Mlkl	mirDown_geneUp
mmu-miR-200b-3p	Manf	mirDown_geneUp
mmu-miR-200c-3p	Ivns1abp	mirDown_geneDown
mmu-miR-200c-3p	Btrc	mirDown_geneDown
mmu-miR-200c-3p	Creb1	mirDown_geneDown
mmu-miR-200c-3p	Dpysl2	mirDown_geneDown
mmu-miR-200c-3p	Ednrb	mirDown_geneDown
mmu-miR-200c-3p	Efna1	mirDown_geneDown
mmu-miR-200c-3p	Efnb2	mirDown_geneDown
mmu-miR-200c-3p	Erg	mirDown_geneDown
mmu-miR-200c-3p	Flt1	mirDown_geneDown
mmu-miR-200c-3p	Magi1	mirDown_geneDown
mmu-miR-200c-3p	Igfbp6	mirDown_geneDown
mmu-miR-200c-3p	Klf9	mirDown_geneDown
mmu-miR-200c-3p	Lepr	mirDown_geneDown
mmu-miR-200c-3p	Mapt	mirDown_geneDown
mmu-miR-200c-3p	Pon1	mirDown_geneDown
mmu-miR-200c-3p	Dusp1	mirDown_geneDown
mmu-miR-200c-3p	Dgkb	mirDown_geneDown
mmu-miR-200c-3p	Vegfa	mirDown_geneDown
mmu-miR-200c-3p	Abra	mirDown_geneDown
mmu-miR-200c-3p	Erc2	mirDown_geneDown
mmu-miR-200c-3p	Stard13	mirDown_geneDown
mmu-miR-200c-3p	Ppp1r9a	mirDown_geneDown
mmu-miR-200c-3p	Mapk12	mirDown_geneDown
mmu-miR-200c-3p	Rrm2b	mirDown_geneDown
mmu-miR-200c-3p	Nox4	mirDown_geneDown
mmu-miR-200c-3p	Reck	mirDown_geneDown
mmu-miR-200c-3p	Calcrl	mirDown_geneDown
mmu-miR-200c-3p	Smarca2	mirDown_geneDown
mmu-miR-200c-3p	Ppap2b	mirDown_geneDown
mmu-miR-200c-3p	Chrdl1	mirDown_geneDown
mmu-miR-200c-3p	Whsc1	mirDown_geneUp
mmu-miR-200c-3p	C3ar1	mirDown_geneUp
mmu-miR-200c-3p	Capn6	mirDown_geneUp
mmu-miR-200c-3p	Cd28	mirDown_geneUp
mmu-miR-200c-3p	Col5a1	mirDown_geneUp
mmu-miR-200c-3p	Dnajc5	mirDown_geneUp
mmu-miR-200c-3p	E2f3	mirDown_geneUp
mmu-miR-200c-3p	Fscn1	mirDown_geneUp
mmu-miR-200c-3p	Smc2	mirDown_geneUp
mmu-miR-200c-3p	Fkbp5	mirDown_geneUp
mmu-miR-200c-3p	Fn1	mirDown_geneUp
mmu-miR-200c-3p	Ncs1	mirDown_geneUp
mmu-miR-200c-3p	Gfi1	mirDown_geneUp
mmu-miR-200c-3p	Has2	mirDown_geneUp
mmu-miR-200c-3p	Hpse	mirDown_geneUp
mmu-miR-200c-3p	Il10	mirDown_geneUp
mmu-miR-200c-3p	Xcl1	mirDown_geneUp
mmu-miR-200c-3p	Lrp8	mirDown_geneUp
mmu-miR-200c-3p	Mxd3	mirDown_geneUp
mmu-miR-200c-3p	Mcm4	mirDown_geneUp
mmu-miR-200c-3p	Mgp	mirDown_geneUp
mmu-miR-200c-3p	Mybl1	mirDown_geneUp
mmu-miR-200c-3p	Ntrk2	mirDown_geneUp
mmu-miR-200c-3p	Penk	mirDown_geneUp
mmu-miR-200c-3p	Pgk1	mirDown_geneUp
mmu-miR-200c-3p	Prkcb	mirDown_geneUp
mmu-miR-200c-3p	Ptgs1	mirDown_geneUp
mmu-miR-200c-3p	Ptpn22	mirDown_geneUp
mmu-miR-200c-3p	Ccl4	mirDown_geneUp
mmu-miR-200c-3p	Ncaph	mirDown_geneUp
mmu-miR-200c-3p	Thbs2	mirDown_geneUp
mmu-miR-200c-3p	Tubb3	mirDown_geneUp
mmu-miR-200c-3p	Vash2	mirDown_geneUp
mmu-miR-200c-3p	Brip1	mirDown_geneUp
mmu-miR-200c-3p	Fyb	mirDown_geneUp
mmu-miR-200c-3p	Ror2	mirDown_geneUp
mmu-miR-200c-3p	Clspn	mirDown_geneUp
mmu-miR-200c-3p	Insl6	mirDown_geneUp
mmu-miR-200c-3p	Nrcam	mirDown_geneUp
mmu-miR-200c-3p	Dctd	mirDown_geneUp
mmu-miR-200c-3p	Mfap5	mirDown_geneUp
mmu-miR-200c-3p	Ncapg	mirDown_geneUp
mmu-miR-200c-3p	Gmnn	mirDown_geneUp
mmu-miR-200c-3p	Fignl1	mirDown_geneUp
mmu-miR-200c-3p	Cthrc1	mirDown_geneUp
mmu-miR-200c-3p	Anln	mirDown_geneUp
mmu-miR-200c-3p	Basp1	mirDown_geneUp
mmu-miR-200c-3p	Steap2	mirDown_geneUp
mmu-miR-200c-3p	Mlkl	mirDown_geneUp
mmu-miR-200c-3p	Manf	mirDown_geneUp
